# Supplementary material for: The histone modification H3 lysine 27 tri-methylation has conserved gene regulatory roles in the triplicated genome of Brassica rapa L
Source: DNA Res. 2019 Oct 17;26(5):433–43. doi: 10.1093/dnares/dsz021 (PMC6796510; doi:10.1093/dnares/dsz021)
Supplement: dsz021_Supplementary_Data [file dsz021_supplementary_data.zip]

Archive with 3 entries (2 files):
- dsz021-Suppl_data/
- dsz021-Suppl_data/Supplementary_Tables.xlsx
- dsz021-Suppl_data/Supplementary_Figures.pptx
