# Supplementary material for: The histone modification H3 lysine 27 tri-methylation has conserved gene regulatory roles in the triplicated genome of Brassica rapa L
Source: DNA Res. 2019 Oct 17;26(5):433–43. doi: 10.1093/dnares/dsz021 (PMC6796510; doi:10.1093/dnares/dsz021)
Supplement: dsz021_Supplementary_Data [file dsz021_supplementary_data.zip › dsz021-Suppl_data/Supplementary_Tables.xlsx]

## Sheet: Table S1
Table S1 Sequences of primers used for ChIP-qPCR
Name	Primer sequences (5'-3')
ChIP-qPCR (H3K27me3)
Positive control
FWA	CGGCATATGATTCGTTTGTG	CCTGGTTGTGTAGCATGTGG
STM	TGGAGAGTGGTTCCAACAGCACTTC	GGAGCTACTTTGTTGGTGGTGTGAC
Negative control
Bra013206	GACGAGCACAAGAGTGGTGA	TAATCGCTGTCGCTGTCACT
Bra028913	CCCTGGGAGCAACTCTGTTA	GTGGGAGCAATCCTGATGAC
Validation
AG	AAATGAGAGGAACAATCCAAGTATG	ACACTAACTGAAGAGCGGTTTGGTC
AGL19	AGATSAAGAGRATAGAGAACGCAAC	GAGCTAGAGAACTCATAGAGTTTGG
FUS3	CCMAGATTATAATCAKCATTACAAC	ATTCTCGACTGAGCCAAAACCCTCG
RT-qPCR
FLC	GACGCARYGGTCTCATYGAGAAAGC	AWCATTARTTYTGTCTTYSTAGCTC
VIN3	GAGAATKTAGCTTGTAGAGCTGCGC	CGGACCCACATCACCCTCCAGCTTC
SOC1	CCAGCTCCAATATGCAAGATA	CCCAAGAGTTTACGTTTGGA
FT	ACTTGGTTATGGTGGATCC	CCGAGYGYCGGAACAATA
MAF (Bra024350)	TGGTGTAAGTGTAGATTCTC	AGGAACGTCTGCTTCCAAAT
MAF (Bra024351)	CAGTCCAACGCAAGATTGAA	CCAAAACCGTGGTTCTCGTCT
MAF (Bra031888)	GCAATCTTGAAGAACCAAATG	GAATTGTTCTCTCTCCTTCC
Actin	CGGTCCAGCTTCGTCATACTCAGCC	AAATGTGATGTGGATATCAGGAAGG

## Sheet: Table S2
Table S2 Sequence data of ChIP-seq in B. rapa
Sample	a. Total number of reads	b. Mapped reads	b/a (%)	c. Mapped reads (Unique aligned)	c/a (%)	d. Mapped in A01-A10	d/c (%)	e. Mapped in IRRs	e/c (%)
Input
RJKB-T23 rep1	30674566	27017433	0.880776	14575541	0.475167	12405527	0.851119	6294140	0.431829
RJKB-T23 rep2	41092509	36173019	0.880283	18713543	0.4554	16174659	0.864329	7683962	0.41061
Total (rep1 + rep2)	71767075	63190452	0.880494	33289084	0.463849	28580186	0.858545	13978102	0.4199
RJKB-T24 rep1	27342223	24058760	0.879912	12247035	0.447917	10320865	0.842724	5369066	0.438397
RJKB-T24 rep2	37826546	33372769	0.882258	18221789	0.48172	15809899	0.867637	7130500	0.391317
Total (rep1 + rep2)	65168769	57431529	0.881274	30468824	0.467537	26130764	0.857623	12499566	0.410241
H3K27me3
RJKB-T23-NV (2 DAS) (2d-C)	52880782	48859230	0.923951	27086194	0.512212	25420526	0.938505	8851994	0.326808
RJKB-T23-NV (14 DAS) rep1 (14d-L)	41820661	38823628	0.928336	23015481	0.550338	21726425	0.943992	6749601	0.293264
RJKB-T23-NV (14 DAS) rep2 (14d-L)	36653927	34618067	0.944457	22226240	0.606381	21115898	0.950044	7438845	0.334688
Total (rep1 + rep2)	78474588	73441695	0.935866	45241721	0.576514	42842323	0.946965	14188446	0.313614
RJKB-T24-NV (2 DAS) (2d-C)	21602547	19387437	0.897461	13882370	0.642627	13005380	0.936827	4479345	0.322664
RJKB-T24-NV (14 DAS) rep1 (14d-L)	24642163	22924992	0.930316	15729508	0.638317	14857532	0.944564	4430772	0.281685
RJKB-T24-NV (14 DAS) rep2 (14d-L)	36305045	34558761	0.9519	20850733	0.574321	19999679	0.959183	6290978	0.301715
Total (rep1 + rep2)	60947208	57483753	0.943173	36580241	0.600196	34857211	0.952897	10721750	0.293102
RJKB-T24 4wkV (BrV1)	34808836	30863991	0.886671	19724454	0.566651	18358178	0.930732	6242434	0.316482
RJKB-T24 4wkV+12d (BrV2)	30321990	28273802	0.932452	17943792	0.591775	17087498	0.952279	4796303	0.267296

## Sheet: Table S3
Table S3 Sequence data of ChIP-seq in A. thaliana
Sample	a. Total number of reads	b. Mapped reads	b/a (%)	c. Mapped reads (Unique aligned)	c/a (%)	d. Mapped in Chr.1-5	d/c (%)	e. Mapped in TEs	e/c (%)
Input
C24 NV	10579095	9560022	0.903671	6513137	0.615661	6282087	0.964526	892807	0.137078
C24 V	22861344	21297824	0.931609	14721593	0.643951	14424566	0.979824	2009779	0.136519
H3K27me3
C24 NV	10695290	9577431	0.895481	7220900	0.675148	7125902	0.986844	699979	0.0969379
C24 V	10132497	9386915	0.926417	6865299	0.677553	6813607	0.992471	608638	0.0886543
SRX2024391
Input
INPUT rep1	20723051	19562204	0.943983	12126533	0.585171	11828335	0.975409	2462841	0.203095
INPUT rep2	20367796	19343543	0.949712	12718442	0.624439	12356508	0.971543	2290838	0.180119
H3K27me3
K27me3 rep1	19953881	18222084	0.91321	10939137	0.548221	10730095	0.98089	1432077	0.130913
K27me3 rep2	18145651	16565195	0.912902	6791531	0.374279	6584951	0.969583	1010429	0.148778
SRX2024391 is ChIP-seq data in germinating seeds of C24 accession (Zhu et al. 2017)
NV, Non-vernalized
V, upon return to warm conditions after vernalization

## Sheet: Table S4
Table S4 Number of peaks identified from ChIP-seq analysis using H3K27me3 antibodies in B. rapa
			A01-A10
	Total		2kb upstream			Exon			Intron			2kb downstream
	Peaks		Peaks	Number of genes		Peaks	Number of genes		Peaks	Number of genes		Peaks	Number of genes
RJKB-T23-NV (2 DAS) (2d-C)
Total	47816		24128	21081		26728	21913		18288	14147		14794	12754
in IRRs	19739		5673	5155		6274	5346		4388	3346		4753	4313
RJKB-T23-NV (14 DAS) (14d-L)
Total	32526		14507	12614		16656	12872		11597	8209		11153	9667
in IRRs	16348		4653	4287		5307	4486		3957	3081		4057	3805
RJKB-T24-NV (2 DAS) (2d-C)
Total	43395		20874	18062		24953	19750		16690	12303		13562	11314
in IRRs	16808		4804	4326		5896	4883		3882	2903		4038	3640
RJKB-T24-NV (14 DAS) (14d-L)
Total	23754		10752	9982		12205	10158		8878	7013		8678	8239
in IRRs	14447		4144	3963		4596	4131		3549	2988		3695	3601
RJKB-T24 4wkV (BrV1)
Total	29074		12307	10435		14599	11186		10002	6940		9617	8207
in IRRs	14671		4075	3714		4842	4096		3460	2660		3512	3231
RJKB-T24 4wkV+12d (BrV2)
Total	30951		13938	11899		16236	12459		11677	8142		11084	9673
in IRRs	15761		4588	4232		5552	4721		4057	3129		4062	3808
IRR; interspersed repeats region

## Sheet: Table S5
Table S5 Number of peaks identified in ChIP-seq analysis using H3K27me3 antibodies in A. thaliana
			Chr. 1-5
	Total		2kb upstream			Exon			Intron			2kb downstream
	Peaks		Peaks	Number of genes		Peaks	Number of genes		Peaks	Number of genes		Peaks	Number of genes
C24 NV	19125		9412	6382		12356	6285		6920	3488		8449	5708
in TEs	1208		564	601		445	399		276	241		486	508
C24 V	19802		9734	7153		13875	7349		7850	4034		8954	6417
in TEs	1274		584	626		491	436		300	258		534	546
SRX2024391	12138		7966	8661		7197	6452		4920	4321		6898	7459
in TEs	3086		2137	2748		1571	1803		1165	1214		1790	2348
SRX2024391 is ChIP-seq data in germinating seeds of C24 accession (Zhu et al. 2017)

## Sheet: Table S6
Table S6 Number of mapped RNA sequencing reads at 2-day cotyledons and 14-day leaves of RJKB-T23 and RJKB-T24
Sample	Total number of reads	Mapped reads	(%)
RJKB-T23
2-day cotyledons rep-1	47252005	39627335	83.86
2-days cotyledon rep-2	51844231	43070384	83.08
14-day leaves rep-1	27386426	22818660	83.32
14-day leaves rep-2	19888184	16587879	83.41
RJKB-T24
2-day cotyledons rep-1	50028624	41708620	83.37
2-days cotyledon rep-2	43674941	36498416	83.57
14-day leaves rep-1	43398832	36612692	84.36
14-day leaves rep-2	50939899	42803366	84.03

## Sheet: Table S7
Table S7 Mapped reads in genic region using Input-DNA-seq and ChIP-seq data of RJKB-T23 and RJKB-T24
Sample	a. Mapped reads	b. Upstream	b/a	c. Exon	c/a	d. Intron	d/a	e. Downstream	e/a
	(Unique aligned)	(2kb)						(2kb)
Input
RJKB-T23 rep1	14575541	3104668	0.213005	3617693	0.248203	1815451	0.124555	3410205	0.233968
RJKB-T23 rep2	18713543	4185124	0.223641	4588848	0.245215	2498728	0.133525	4712180	0.251806
RJKB-T24 rep1	12247035	2549482	0.208171	2971301	0.242614	1474871	0.120427	2787697	0.227622
RJKB-T24 rep2	18221789	4192231	0.230067	4433169	0.243289	2573304	0.141221	4778009	0.262214
H3K27me3
RJKB-T23-NV (2 DAS) (2d-C)	27086194	8124571	0.299952	8519668	0.314539	4072384	0.150349	7458267	0.275353
RJKB-T23-NV (14 DAS) rep1 (14d-L)	23015481	7068465	0.307118	7574954	0.329124	3513082	0.15264	6722707	0.292095
RJKB-T23-NV (14 DAS) rep2 (14d-L)	22226240	7061660	0.317717	7374104	0.331775	3877172	0.174441	6715249	0.302132
RJKB-T24-NV (2 DAS) (2d-C)	13882370	4108931	0.295982	4643563	0.334494	2114726	0.152332	3828520	0.275783
RJKB-T24-NV (14 DAS) rep1 (14d-L)	15729508	4920545	0.312823	5066318	0.32209	2432701	0.154658	4625054	0.294037
RJKB-T24-NV (14 DAS) rep2 (14d-L)	20850733	6927559	0.332245	6762614	0.324335	3783487	0.181456	6474412	0.310512
RJKB-T24 4wkV (BrV1)	19724454	5723551	0.290175	5850405	0.296607	3003627	0.152279	5487379	0.278202
RJKB-T24 4wkV+12d (BrV2)	17943792	5612568	0.299952	6032169	0.314539	2897528	0.181456	5320993	0.275353

## Sheet: Table S8
Table S8 Comparison of the H3K27me3-marked genes between tissues and lines
	Total number of Peaks	1	2	3	4	5	6
1. RJKB-T23-NV (2 DAS) (2d-C)	21242		10488	17027	9130
2. RJKB-T23-NV (14 DAS) (14d-L)	12426			9355	10456
3. RJKB-T24-NV (2 DAS) (2d-C)	18438				8650	9909	9446
4. RJKB-T24-NV (14 DAS) (14d-L)	11655					9137	11088
5. RJKB-T24 4wkV (BrV1)	11139						9550
6. RJKB-T24 4wkV+12d (BrV2)	12580

## Sheet: Table S9
Table S9 Difference of H3K27me3 levels in the genic regions
	Between lines					Between tissues
	T23 > T24	T23 < T24	Total			2d-C > 14d-L	2d-C < 14d-L	Total
2 DAS (2d-C)	528	201	729		RJKB-T23	1309	480	1789
14 DAS (14d-L)	574	324	898		RJKB-T24	6709	1443	8152
Both	175	118	293		Both	903	395	1298

## Sheet: Table S10
Table S10 Number of genes showing difference between H3K27me3 level and expression level
H3K27me3 level			Expression level
Between different lines			T23 > T24	T23 < T24	Total	(%)	Antagonistic (%)
T23 > T24 (2 DAS)	528		148	41	189	0.357955	0.0776515
T23 < T24 (2 DAS)	201		16	36	52	0.258706	0.079602
Total	729		164	77	241	0.33059
T23 > T24 (14 DAS)	574		69	72	141	0.245645	0.125436
T23 < T24 (14 DAS)	324		41	18	59	0.182099	0.126543
Total	898		110	90	200	0.222717
Between different tissues			2d-C > 14d-L	2d-C < 14d-L	Total	(%)	Antagonistic (%)
2d-C > 14d-L (T23)	1309		735	174	909	0.694423	0.132926
2d-C < 14d-L (T23)	480		95	41	136	0.283333	0.197917
Total	1789		830	215	1045	0.584125
2d-C > 14d-L (T24)	6709		3449	1099	4548	0.677895	0.16381
2d-C < 14d-L (T24)	1443		246	158	404	0.279972	0.170478
Total	8152		3695	1257	4952	0.607458
Gray highlight reveals the gene number showing antagonisitic relationship between H3K27me3 level and expression level

[truncated: 7 more sheets: Table S11, Table S12, Table S13, Table S14, Table S15, Table S16, Table S17]
